# Supplementary material for: Monitoring autochthonous lung tumors induced by somatic CRISPR gene editing in mice using a secreted luciferase
Source: Mol Cancer. 2022 Oct 3;21:191. doi: 10.1186/s12943-022-01661-2 (PMC9531476; doi:10.1186/s12943-022-01661-2)
Supplement: Supplementary file 3 — Additional file 3: sgRNA off-target analysis. Trp53, Rb1 and Rbl2 sgRNAs were analyzed for potential off-targets using the CRISPRoff Tool version 1.2. Shown are the Top10 hits with an intragenic location and “NGG” PAM. The Top10 hits for each of the Trp53, Rb1 and Rbl2 sgRNAs were PCR amplified using genomic tumor DNA from 3 AV-PR.Cre and 3 AV-PRL.Cre infected mice. PCR amplicons were analyzed for mutations by Sanger sequencing. Results are shown color-coded. Identified on-target and off-target mutations are shown in detail. Off-target mutations were all heterozygous missense mutations. [file 12943_2022_1661_MOESM3_ESM.xlsx]

## Sheet: Trp53
Predicted Trp53 Off Targets												PR Tumor			PRL Tumor
Chromosome	StartPos	EndPos	TargetSeq	CRISPRoff	Strand	Exonic/Intronic	Off-targeting level	PAM	Mismatches	OverlappingGene		ID 72890	ID 72191	ID 72192	ID 72282	ID 72948	ID 72952
chr11	69588704	69588727	CATAAGGTACCACCACGCTGTGG	24.6588	-	Exonic	ONTARGET	TGG	0	Trp53
chr11	33814441	33814464	ttaAAGGTACCACCACtCTGGGG	12.9082	-	Intronic	CRITICAL	GGG	4	Kcnip1
chr8	105575024	105575047	aggcAGGcACCACCACaCTGAGG	10.8607	-	Intronic	CRITICAL	AGG	6	Agrp
chr5	123496643	123496666	acactGGTACCACCACGCTaGGG	10.4132	+	Intronic	CRITICAL	GGG	6	Lrrc43
chr17	81427300	81427323	tgctgGaTACCACCACGCTGTGG	9.89342	-	Intronic	CRITICAL	TGG	6	Slc8a1
chr3	127696810	127696833	gggcAGcTACCACCACGCTGAGG	8.1313	-	Intronic	CRITICAL	AGG	5	Alpk1
chr11	108076810	108076833	agacAGGTAtCACCACGCTGGGG	7.43187	+	Intronic	CRITICAL	GGG	5	Prkca
chr1	164049036	164049059	CATAAGGcACCACCAgataaTGG	7.40005	+	Intronic	CRITICAL	TGG	6	Sele										Wildtype Sequence
chr16	7316601	7316624	CAcAAGGTACCACCcCaCacAGG	7.1338	+	Intronic	CRITICAL	AGG	5	Rbfox1										Mutation
chr7	6189938	6189961	ggaAAGGcACCACCACcCTcTGG	6.04259	-	Exonic (4)	MAJOR	TGG	6	Zfp444										no sequencing result
chr1	72328172	72328195	tgTAAcaTACCACCACaCTcTGG	5.80853	-	Intronic	MAJOR	TGG	6	Xrcc5										not analyzed
Identified Trp53 On Target Mutations
ID 72890	CATAAGGTACCACCACGACTGTGG			mis	CATAAGGTACCACCAC-CTGTGG					del1
ID 72191	CATAAGGTACCACCAC---GTGG			del3
ID 72192	CATAAGGTACCACCAC-CTGTGG			del1
ID 72282	CATAAGGTACCACCAC-CTGTGG			del1	CATAAGGTACCACCAC---GTGG					del3
ID 72948	CATAAGGTACCACCA--CTGTGG			del2
ID 72952	CATAAGGTACCACCA--CTGTGG			del2	---------------------------------------------					del35

## Sheet: Rb1
Predicted Rb1 Off Targets												PR Tumor			PRL Tumor
Chromosome	StartPos	EndPos	TargetSeq	CRISPRoff	Strand	Exonic/Intronic	Off-targeting level	PAM	Mismatches	OverlappingGene		ID 72890	ID 72191	ID 72192	ID 72282	ID 72948	ID 72952
chr14	73262675	73262698	GAACAGATTTGTCCTTCCCGTGG	19.7233	-	Exonic	ONTARGET	TGG	0	Rb1
chr11	20020590	20020613	tggCAGATTTGcCCTTCCCGTGG	7.74204	-	Intronic	CRITICAL	TGG	4	Spred2
chr16	30403011	30403034	GAACAaAacTGTCCTTCCCcGGG	6.97788	+	Intronic	CRITICAL	GGG	4	Atp13a3
chr7	28319681	28319704	ccACAGcTcTGcCCTcCCCGGGG	4.94393	-	Intronic	MAJOR	GGG	6	Supt5
chr5	130149621	130149644	ttgaAGATcTGaCCTTCCCGGGG	4.06321	-	Intronic	MAJOR	GGG	6	Kctd7
chr2	119648871	119648894	GAACAtgTTTGTCCcTCCtaGGG	3.80393	+	Exon 10 Boundary	MAJOR	GGG	5	Nusap1
chrX	87474019	87474042	tttCAGAaTTaTCCTTCCCaTGG	3.59217	-	Intronic	MAJOR	TGG	6	Il1rapl1
chr17	81412093	81412116	agACActcTTGTCCTTCCCGAGG	3.57256	-	Intronic	MAJOR	AGG	5	Slc8a1
chr2	76551619	76551642	aAACAGAaacGTCCTTCCCcAGG	3.52101	-	Intronic	MAJOR	AGG	5	Osbpl6
chr5	123488543	123488566	GAACAGATcTtTCCTaCCCcCGG	3.43227	+	Intronic	MAJOR	CGG	4	Il31										Wildtype Sequence
chr15	84197248	84197271	GgACAGAcTTGTCCTTCCtcAGG	3.42205	-	Intronic	MAJOR	AGG	4	Samm50										Mutation
chr14	27789075	27789098	GAACtGATaTaTCCTcCCCaTGG	3.3972	+	Intronic	MAJOR	TGG	5	Erc2										no sequencing result
chr13	100821230	100821253	aAACAtATcTGaCCTTCCCcAGG	3.23059	+	Intronic	MAJOR	AGG	5	Slc30a5										not analyzed
Identified Rb1 On Target Mutations
ID 72890	GAACAGATTTGTCCTT-CCGTGG			del1
ID 72191	GAACAGATTTGTCCTT-CCGTGG			del1
ID 72192	GAACAGATTTGTCCTT-CCGTGG			del1
ID 72282	GAACAGATTTGTCCTT-CCGTGG			del1
ID 72948	GAACAGATTTGTCCTT-CCGTGG			del1
ID 72952	GAACAGATTTGTCCTT-CCGTGG			del1

## Sheet: Rbl2
Predicted Rbl2 Off Targets												PR Tumor			PRL Tumor
Chromosome	StartPos	EndPos	TargetSeq	CRISPRoff	Strand	Exonic/Intronic	Off-targeting level	PAM	Mismatches	OverlappingGene		ID 72890	ID 72191	ID 72192	ID 72282	ID 72948	ID 72952
chr8	91115111	91115134	CCCGTGAGTCGAGTTGGTGTAGG	22.1379	-	Exonic	ONTARGET	AGG	0	Rbl2
chr8	41125923	41125946	ataaTaAGTCGAGTTGGTGTGGG	10.7425	-	Intronic	CRITICAL	GGG	5	Mtus1
chr13	15477013	15477036	CCCaTGAGTgGAGcTGGTGaAGG	10.2041	+	Intronic	CRITICAL	AGG	4	Gli3
chr10	71414651	71414674	CCCtTaAaTCaAGTTGGTGgAGG	8.34827	+	Intronic	CRITICAL	AGG	5	Ipmk
chr8	77357986	77358009	CCCGTGAaTaGAGcTGGTtgGGG	7.98932	+	Intronic	CRITICAL	GGG	5	Arhgap10
chr1	91088087	91088110	tCCGTGAGTtGAGTTGGTcgTGG	5.1164	-	Intronic	MAJOR	TGG	4	Lrrfip1
chr2	169936390	169936413	ttatTatGTCGAGTTGGTGTTGG	5.10578	+	Intronic	MAJOR	TGG	6	Tshz2
chr6	29206122	29206145	tCCGaGgGTCGAGcTGGTGgTGG	5.02223	-	Exonic (7)	MAJOR	TGG	5	Impdh1										Wildtype Sequence
chr4	104676660	104676683	tgaGTGAtTCaAGTTGGTGgAGG	4.72381	-	Intronic	MAJOR	AGG	6	Dab1										Mutation
chr11	44454839	44454862	tCtGaGAGTCGAGTTGGTGaTGG	4.2878	+	Exonic (11) non-coding/after Stop	MAJOR	TGG	4	Ublcp1										no sequencing result
chr8	3234077	3234100	CCCtTcAGcCaAGcTGGTGgTGG	3.96333	+	Intronic	MAJOR	TGG	6	Insr										not analyzed
Identified Rbl2 On Target Mutations
ID 72282	CCCGTGAGTCGAGTTGGTTGTAGGAGGGGCACTGCTGG			ins1	CCCGTGAGTCGAGTTGGTTGTAGG					del27
ID 72948	CCCGTGAGTCG-------------------------			del59
ID 72952	CCCGTGAGTCGAGTTG--GTAGGAGGGGCACTGCTGG			del2	CCCGTGAGTCGAGTTGGTTGTAGG					ins1
Identified Rbl2 Off Target Mutations
		variant allele				ref allele
ID 72948	Impdh1	CCACCAGCTTGGCTGC/AAGGGTTCAAACACACGAGC				CCACCAGCTTGGCTGAAGGGTTCAAACACACGAGC
	Insr	ACAGGTGATGACTCCT/CAGGGTCGAGCTGGTGGTGG				ACAGGTGATGACTCCCAGGGTCGAGCTGGTGGTGG
