# Supplementary material for: Monitoring autochthonous lung tumors induced by somatic CRISPR gene editing in mice using a secreted luciferase
Source: Mol Cancer. 2022 Oct 3;21:191. doi: 10.1186/s12943-022-01661-2 (PMC9531476; doi:10.1186/s12943-022-01661-2)
Supplement: Supplementary file 4 — Additional file 4: Primers used for sgRNA off-target analysis. [file 12943_2022_1661_MOESM4_ESM.xlsx]

## Sheet: Trp53
Name	Sequence
mAgrp_fw	TCCTGCATGCTGGAAAGGGCTC
mAgrp_rev	AAGCATGTGCCACTGTGCCCAG
mAlpk1_fw	CCAGTGCTTCACGTGTGCAAAGC
mAlpk1_rev	TGGGAGCAGGACAATGCACTGG
mKcnip1_fw	GCTGCAATGACTGTCCTGAGTCCC
mKcnip1_rev	AGTGCTTCAAGCCTGCCTCCTC
mLrrc43_fw	ACTCGGTTCACCCAGCTTGTGC
mLrrc43_rev	GGCCCAGCAATTTGTTGTGGCC
mPrkca_fw	TGGCTCCAGCTGCATATGCACAC
mPrkca_rev	GCGCACGTGCATGCACATGTAC
mRbfox1_fw	AGCAAGGAAGTGATCACAGATTTCC
mRbfox1_rev	TCTCAAACAATAACAGCCGCTGG
mSele_fw	TGGAGTCATGAATGCCTCGCGC
mSele_rev	TGCCCGAGTCTTTGGTTCGTTGG
mSlc8a1_fw	TAAGCGCTTCCACGGCACAGAC
mSlc8a1_rev	TGTGCAAAGGGAGGTACGCTCC
mXrcc5_fw	ACACAGCTAGCTGCGCAGACAC
mXrcc5_rev	TGCCTGGCTTTTCTGAGGGTGC
mZfp444_fw	TTGAAGCCGGCGCATCTACTGC
mZfp444_rev	ATGCTCAGCTCCCACAACACCG

## Sheet: Rb1
Name	Sequence
mSlc8a1_fw	AGCCAGCATGTGTCAGGGAAGC
mSlc8a1_rev	GACACCAAACCACAAAGCCCCC
mIl1rapl1_fw	AGCTGTTTTGTGGGGGTGCTGG
mIl1rapl1_rev	AGCTGCCCAGATTATTTTCATGG
mKctd7_fw	ATCACTTGTGTGCGTGAGGCCC
mKctd7_rev	TGTTCTCCCTCCCTACAACCCC
mNusap1_fw	TGGCGCACCCCTTTAATCCCAG
mNusap1_rev	TGCAGGTCATCTCCCTCGGAAC
mOsbpl6_fw	TGCATTGTTTCTGTCCCTCGCC
mOsbpl6_rev	ACAAGAGCAGCCCAGACTCACG
mSamm50_fw	ACACTGTTCCAGCCTGTGTGGG
mSamm50_rev	TTTTGCTGACCCTGCCCCAAGG
mSpred2_fw	ACAGGATCTGGGAGCAGCTGAC
mSpred2_rev	TTCGTGTTTGGGGACTTCGCCC
mSupt5_fw	ATGTTGGGGGCCAGCATGAGTG
mSupt5_rev	AGTCATAGCACCACCCACCAGG
mErc2_fw	GGCGTGGTGGCAGCATTTTACC
mErc2_rev	AAGCTTGGTGGTACTGGGGGTG
mSlc30a5_fw	TGGCTCAGAGAGGAAAGGCACG
mSlc30a5_rev	ACACACCAGAAGAGGGCGTCAG

## Sheet: Rbl2
Name	Sequence
mArhgap10_fw	AAGCACGGTAGCATGCAGGCAG
mArhgap10_rev	ATTTGCCCTGCACTGGCCAGTC
mDab1_fw	TGGGACACTTGGAGAGCACTGC
mDab1_rev	GACCATGCGCATCATCTGCTGC
mGli3_fw	AGTCAGGAAATAGCCAGTGCCC
mGli3_rev	AAGTGGCAAGCCTACCCACAGC
mImpdh1_fw	GTGCTGCGATTAAAGGCGTGCG
mImpdh1_rev	GGAAGCAACAGCCCACAGGAAC
mInsr_fw	AACCAGGAGCCCACTGTACAGC
mInsr_rev	ACATGCACTCACACCCTCACCC
mIpmk_fw	TGATCCAGCCCAATGCTCACGG
mIpmk_rev	TGGAGCTGACCAGAGCAAGCAG
mLrrfip1_fw	AACACAGCCCATCACTGGCCAG
mLrrfip1_rev	TGGACACACCAGGCAAAACAGCC
mMtus1_fw	TATGCAAGCCAGTGAGCCCCTG
mMtus1_rev	ACGTGGGTGTGCCAGATGTTCC
mTshz2_fw	ACATTGAGCTGCCCTGGGTCAC
mTshz2_rev	ACGCCCACAGAACATGGCCAAC
mUblcp1_fw	AGCTGTGGTCTTCCAATGCTTTG
mUblcp1_rev	ATTTACACCACTGAAATAGTCCC
